# Supplementary material for: The impact of school closure intervention during the third wave of the COVID-19 pandemic in Italy: Evidence from the Milan area
Source: PLoS One. 2022 Jul 12;17(7):e0271404. doi: 10.1371/journal.pone.0271404 (PMC9275695; doi:10.1371/journal.pone.0271404)
Supplement: S1 Dataset — (CSV) [file pone.0271404.s002.csv]

data_tampone	cases_ATS_311	tamp_ATS_311	pop_ATS_311	cases_ATS_1219	tamp_ATS_1219	pop_ATS_1219	cases_ATS_20	tamp_ATS_20	pop_ATS_20	time	weekday	weekend	weekend3	mar11	mar19	new_cases	new_swabs	cases_swabs	mar11Xtime	mar19Xtime	scenario
01/02/2021	30	809	281126	34	472	257171	387	10621	2837675	29	monday	working	working	0	0	7925	142419	5.5599999	0	0	yellow
02/02/2021	47	937	281126	42	522	257171	524	10214	2837675	30	tuesday	working	working	0	0	9660	244429	3.95	0	0	yellow
03/02/2021	50	664	281126	44	534	257171	463	9172	2837675	31	wednesday	working	working	0	0	13189	279307	4.7199998	0	0	yellow
04/02/2021	29	627	281126	34	582	257171	495	8890	2837675	32	thursday	working	working	0	0	13659	270142	5.0599999	0	0	yellow
05/02/2021	32	766	281126	44	724	257171	467	9172	2837675	33	friday	working	working	0	0	14218	270507	5.2600002	0	0	yellow
06/02/2021	28	562	281126	36	534	257171	379	5080	2837675	34	saturday	weekend	saturday	0	0	13442	282407	4.7600002	0	0	yellow
07/02/2021	4	61	281126	4	51	257171	91	1667	2837675	35	sunday	weekend	sunday	0	0	11641	206789	5.6300001	0	0	yellow
08/02/2021	43	903	281126	44	636	257171	426	10834	2837675	36	monday	working	working	0	0	7970	144270	5.52	0	0	yellow
09/02/2021	64	1053	281126	60	781	257171	614	10637	2837675	37	tuesday	working	working	0	0	10630	274263	3.8800001	0	0	yellow
10/02/2021	43	740	281126	44	624	257171	519	9935	2837675	38	wednesday	working	working	0	0	12956	310994	4.1700001	0	0	yellow
11/02/2021	28	747	281126	72	687	257171	495	9384	2837675	39	thursday	working	working	0	0	15146	292533	5.1799998	0	0	yellow
12/02/2021	52	903	281126	59	814	257171	517	9978	2837675	40	friday	working	working	0	0	13908	287619	4.8400002	0	0	yellow
13/02/2021	34	720	281126	43	571	257171	348	5173	2837675	41	saturday	weekend	saturday	0	0	13532	290534	4.6599998	0	0	yellow
14/02/2021	5	129	281126	7	99	257171	101	1944	2837675	42	sunday	weekend	sunday	0	0	11068	205642	5.3800001	0	0	yellow
15/02/2021	40	1005	281126	57	845	257171	470	12376	2837675	43	monday	working	working	0	0	7351	179278	4.0999999	0	0	yellow
16/02/2021	39	1077	281126	85	977	257171	707	11437	2837675	44	tuesday	working	working	0	0	10386	274019	3.79	0	0	yellow
17/02/2021	41	828	281126	57	820	257171	623	10780	2837675	45	wednesday	working	working	0	0	12074	294411	4.0999999	0	0	yellow
18/02/2021	51	810	281126	77	867	257171	696	10781	2837675	46	thursday	working	working	0	0	13762	288458	4.77	0	0	yellow
19/02/2021	56	985	281126	96	950	257171	656	11435	2837675	47	friday	working	working	0	0	15479	297128	5.21	0	0	yellow
20/02/2021	42	695	281126	59	666	257171	492	5831	2837675	48	saturday	weekend	saturday	0	0	14931	306078	4.8800001	0	0	yellow
21/02/2021	5	88	281126	11	83	257171	169	2032	2837675	49	sunday	weekend	sunday	0	0	13452	250986	5.3600001	0	0	yellow
22/02/2021	62	1240	281126	92	1022	257171	711	13475	2837675	50	monday	working	working	0	0	9630	170672	5.6399999	0	0	yellow
23/02/2021	74	1231	281126	110	1172	257171	1079	13076	2837675	51	tuesday	working	working	0	0	13314	303850	4.3800001	0	0	yellow
24/02/2021	73	894	281126	110	990	257171	939	11867	2837675	52	wednesday	working	working	0	0	16424	340247	4.8299999	0	0	yellow
25/02/2021	66	901	281126	104	1121	257171	954	11624	2837675	53	thursday	working	working	0	0	19886	353704	5.6199999	0	0	yellow
26/02/2021	77	1022	281126	119	1292	257171	1088	12823	2837675	54	friday	working	working	0	0	20499	325404	6.3000002	0	0	yellow
27/02/2021	58	974	281126	89	1051	257171	659	6698	2837675	55	saturday	weekend	saturday	0	0	18916	323047	5.8600001	0	0	yellow
28/02/2021	2	119	281126	14	110	257171	178	2137	2837675	56	sunday	weekend	sunday	0	0	17455	257024	6.79	0	0	yellow
01/03/2021	72	1163	281126	169	1280	257171	1006	14262	2837675	57	monday	working	working	0	0	13114	170633	7.6900001	0	0	orange
02/03/2021	81	1308	281126	140	1362	257171	1249	14321	2837675	58	tuesday	working	working	0	0	17083	335983	5.0799999	0	0	orange
03/03/2021	72	1024	281126	127	1278	257171	1199	13984	2837675	59	wednesday	working	working	0	0	20884	358884	5.8200002	0	0	orange
04/03/2021	85	1110	281126	121	1295	257171	1180	13744	2837675	60	thursday	working	working	0	0	22865	339635	6.73	0	0	orange
05/03/2021	68	1048	281126	104	1301	257171	1261	14864	2837675	61	friday	working	working	0	0	24036	378463	6.3499999	0	0	strenghten orange
06/03/2021	34	772	281126	70	1043	257171	647	7902	2837675	62	saturday	weekend	saturday	0	0	23641	355024	6.6599998	0	0	strenghten orange
07/03/2021	9	125	281126	8	108	257171	252	2729	2837675	63	sunday	weekend	sunday	0	0	20765	271336	7.6500001	0	0	strenghten orange
08/03/2021	75	971	281126	120	1185	257171	1234	16321	2837675	64	monday	working	working	0	0	13902	184684	7.5300002	0	0	strenghten orange
09/03/2021	70	786	281126	105	1001	257171	1449	15546	2837675	65	tuesday	working	working	0	0	19749	345972	5.71	0	0	strenghten orange
10/03/2021	62	779	281126	118	1021	257171	1427	14654	2837675	66	wednesday	working	working	0	0	22409	361040	6.21	0	0	strenghten orange
11/03/2021	66	798	281126	114	1053	257171	1336	14195	2837675	67	thursday	working	working	1	0	25673	372217	6.9000001	1	0	strenghten orange
12/03/2021	68	916	281126	101	1226	257171	1311	15104	2837675	68	friday	working	working	1	0	26824	369636	7.2600002	2	0	strenghten orange
13/03/2021	37	517	281126	69	854	257171	706	8315	2837675	69	saturday	weekend	saturday	1	0	26062	372944	6.9899998	3	0	strenghten orange
14/03/2021	5	80	281126	4	100	257171	241	2614	2837675	70	sunday	weekend	sunday	1	0	21315	273966	7.7800002	4	0	strenghten orange
15/03/2021	55	813	281126	119	1142	257171	1189	17400	2837675	71	monday	working	working	1	0	15267	179015	8.5299997	5	0	red
16/03/2021	59	723	281126	102	1019	257171	1283	15235	2837675	72	tuesday	working	working	1	0	20396	369375	5.52	6	0	red
17/03/2021	53	802	281126	92	1076	257171	1351	14530	2837675	73	wednesday	working	working	1	0	23059	369084	6.25	7	0	red
18/03/2021	43	1355	281126	97	1546	257171	1170	14362	2837675	74	thursday	working	working	1	0	24935	353737	7.0500002	8	0	red
19/03/2021	46	674	281126	103	1018	257171	1236	14947	2837675	75	friday	working	working	1	1	25735	364822	7.0500002	9	1	red
20/03/2021	42	558	281126	59	705	257171	650	7632	2837675	76	saturday	weekend	saturday	1	1	23832	354480	6.7199998	10	2	red
21/03/2021	4	63	281126	8	79	257171	235	2522	2837675	77	sunday	weekend	sunday	1	1	20159	277086	7.2800002	11	3	red
22/03/2021	56	589	281126	103	934	257171	1026	16824	2837675	78	monday	working	working	1	1	13846	169196	8.1800003	12	4	red
23/03/2021	56	520	281126	116	875	257171	1350	15490	2837675	79	tuesday	working	working	1	1	18765	335189	5.5999999	13	5	red
24/03/2021	47	500	281126	110	912	257171	1257	14160	2837675	80	wednesday	working	working	1	1	21267	363767	5.8499999	14	6	red
25/03/2021	48	519	281126	89	886	257171	1095	14307	2837675	81	thursday	working	working	1	1	23798	349472	6.8099999	15	7	red
26/03/2021	53	509	281126	104	842	257171	1200	14687	2837675	82	friday	working	working	1	1	23987	354982	6.7600002	16	8	red
27/03/2021	30	328	281126	65	609	257171	621	7971	2837675	83	saturday	weekend	saturday	1	1	23776	357076	6.6599998	17	9	red
28/03/2021	5	64	281126	13	106	257171	253	2721	2837675	84	sunday	weekend	sunday	1	1	19611	272703	7.1900001	18	10	red
29/03/2021	54	553	281126	109	990	257171	1068	17290	2837675	85	monday	working	working	1	1	12916	156697	8.2399998	19	11	red
30/03/2021	58	550	281126	92	1010	257171	1143	15762	2837675	86	tuesday	working	working	1	1	16013	301447	5.3099999	20	12	red
31/03/2021	37	496	281126	105	848	257171	1104	15181	2837675	87	wednesday	working	working	1	1	22516	351065	6.4099998	21	13	red
01/04/2021	51	603	281126	96	1010	257171	966	14966	2837675	88	thursday	working	working	1	1	23649	356245	6.6399999	22	14	red
02/04/2021	41	544	281126	77	841	257171	885	14341	2837675	89	friday	working	working	1	1	21932	331154	6.6199999	23	15	red
03/04/2021	28	340	281126	34	535	257171	447	7906	2837675	90	saturday	weekend	saturday	1	1	21261	359214	5.9200001	24	16	red
04/04/2021	5	61	281126	12	78	257171	203	2022	2837675	91	sunday	weekend	sunday	1	1	18025	250933	7.1799998	25	17	red
05/04/2021	9	123	281126	11	185	257171	262	3526	2837675	92	monday	working	working	1	1	10680	102795	10.39	26	18	red
